# Supplementary material for: Low-Symmetry Phthalocyanines Bearing Carboxy-Groups: Synthesis, Spectroscopic and Quantum-Chemical Characterization
Source: Molecules. 2022 Jan 14;27(2):524. doi: 10.3390/molecules27020524 (PMC8781019; doi:10.3390/molecules27020524)
Supplement: Supplementary file 1 [file molecules-27-00524-s001.zip]

Archive with 1 entries (1 files):
- molecules-1530628-supplementary.pdf
